# Supplementary material for: Fipronil and Fipronil Sulfone Distribution in Chicken Feathers and Eggs after Oral and Dermal Exposure
Source: Foods. 2021 Dec 10;10(12):3077. doi: 10.3390/foods10123077 (PMC8702044; doi:10.3390/foods10123077)
Supplement: Supplementary file 1 [file foods-10-03077-s001.zip]

Archive with 1 entries (1 files):
- foods-1456194-supplementary.pdf
